# Supplementary material for: Live Visualization of Endoplasmic Reticulum Redox Potential in Zebrafish Embryos Reveals Region-Specific Heterogeneity
Source: Biomedicines. 2026 Jul 15;14(7):1585. doi: 10.3390/biomedicines14071585 (PMC13405980; doi:10.3390/biomedicines14071585)
Supplement: Supplementary file 1 [file biomedicines-14-01585-s001.zip]

Archive with 1 entries (1 files):
- biomedicines-4292327-supplementary.pdf
